# Supplementary material for: Murine and Human Gastric Tissue Establishes Organoids after 48 Hours of Cold Ischemia Time during Shipment
Source: Biomedicines. 2023 Jan 6;11(1):151. doi: 10.3390/biomedicines11010151 (PMC9855865; doi:10.3390/biomedicines11010151)
Supplement: Supplementary file 1 [file biomedicines-11-00151-s001.zip]

Archive with 1 entries (1 files):
- biomedicines-2085488-supplementary.pdf
